# Supplementary material for: Fucoxanthin from Laminaria japonica Targeting PANoptosis and Ferroptosis Pathways: Insights into Its Therapeutic Potential Against Ovarian Cancer
Source: Mar Drugs. 2025 Mar 12;23(3):123. doi: 10.3390/md23030123 (PMC11943678; doi:10.3390/md23030123)
Supplement: Supplementary file 1 [file marinedrugs-23-00123-s001.zip]

Archive with 1 entries (1 files):
- marinedrugs-3494372-supplementary.pdf
